# Supplementary material for: Development of a novel real-time polymerase chain reaction assay for the sensitive detection of Schistosoma japonicum in human stool
Source: PLoS Negl Trop Dis. 2021 Oct 25;15(10):e0009877. doi: 10.1371/journal.pntd.0009877 (PMC8568117; doi:10.1371/journal.pntd.0009877)
Supplement: S1 Table — (XLSX) [file pntd.0009877.s002.xlsx]

## Sheet: Sheet1
Sample	Supplier/ (Origin of Samples )
Ancylostoma caninum	Williams Lab Specificity Panel for Molecular Diagnostics, Smith College, Northampton, MA
Ancylostoma duodenale	Dr. Peter Hotez's lab - Baylor College of Medicine, Houston, TX
Anisakis typica	Williams Lab Specificity Panel for Molecular Diagnostics, Smith College, Northampton, MA
Ascaris lumbricoides	Williams Lab Specificity Panel for Molecular Diagnostics, Smith College, Northampton, MA
Baylisascaris procyonis	Williams Lab Specificity Panel for Molecular Diagnostics, Smith College, Northampton, MA
Candida albicans (strain L26)	Williams Lab Specificity Panel for Molecular Diagnostics, Smith College, Northampton, MA
Escherechia coli	Williams Lab Specificity Panel for Molecular Diagnostics, Smith College, Northampton, MA
Giardia intestinalis	BEI Resouces (NR-15894, Strain WB)
Necator americanus	Dr. Peter Hotez's lab - Baylor College of Medicine, Houston, TX
Parascaris univalens	Williams Lab Specificity Panel for Molecular Diagnostics, Smith College, Northampton, MA
Schistosoma haematobium	National History Museum of London (Zanzibar Island, Tanzania)
Schistosoma japonicum	National History Museum of London (Hubei, China)
Schistosoma mansoni	National History Museum of London (Senegal River Basin )
Schistosoma mekongi	Applied Malacology Laboratory, Faculty of Tropical Medicine, Mahidol University, Salaya, Thailand
Strongyloides stercoralis	Williams Lab Specificity Panel for Molecular Diagnostics, Smith College, Northampton, MA
Taenia crassiceps	Dr. Thomas Nutman’s Lab National Insititutes of Health, Bethesda, MD
Taenia Solium	Dr. Thomas Nutman’s Lab National Insititutes of Health, Bethesda, MD
Trichuris trichiura	Williams Lab Specificity Panel for Molecular Diagnostics, Smith College, Northampton, MA
