# Supplementary material for: Development of a novel real-time polymerase chain reaction assay for the sensitive detection of Schistosoma japonicum in human stool
Source: PLoS Negl Trop Dis. 2021 Oct 25;15(10):e0009877. doi: 10.1371/journal.pntd.0009877 (PMC8568117; doi:10.1371/journal.pntd.0009877)
Supplement: S2 Table — (XLSX) [file pntd.0009877.s003.xlsx]

## Sheet: Sheet1
Experiment 1
Temperature (℃ )	Cq +/- SD
52	12.96 +/- 0.87
52	11.10 +/- 0.87
52	11.13 +/- 0.87
54	23.12 +/- 5.54
54	10.61 +/- 5.54
54	12.30 +/- 5.54
56	10.88 +/- 0.54
56	9.76 +/- 0.54
56	10.93 +/- 0.54
58	9.22 +/- 0.10
58	9.42 +/- 0.10
58	9.43 +/- 0.10
60	17.18 +/- 3.58
60	10.60 +/- 3.58
60	8.87 +/- 3.58
62	10.78 +/- 0.28
62	11.20 +/- 0.28
62	10.53 +/- 0.28
Negative Control	Undetermined
Experiment 2
Temperature (℃ )	Cq +/- SD
56.5	10.67 +/- 0.43
56.5	9.88 +/- 0.43
56.5	9.97 +/- 0.43
57	7.51 +/- 0.44
57	7.45 +/- 0.44
57	6.72 +/- 0.44
57.5	8.40 +/- 0.70
57.5	7.08 +/- 0.70
57.5	7.35 +/- 0.70
58	7.27 +/- 0.61
58	6.40 +/- 0.61
58	6.09 +/- 0.61
58.5	7.46 +/- 0.72
58.5	6.28 +/- 0.72
58.5	6.17 +/- 0.72
59	6.71 +/- 0.27
59	6.31 +/- 0.27
59	6.19 +/- 0.27
Negative Control	Undetermined
