# Supplementary material for: Development of a novel real-time polymerase chain reaction assay for the sensitive detection of Schistosoma japonicum in human stool
Source: PLoS Negl Trop Dis. 2021 Oct 25;15(10):e0009877. doi: 10.1371/journal.pntd.0009877 (PMC8568117; doi:10.1371/journal.pntd.0009877)
Supplement: S3 Table — The Cq values are provided for each replicate of forward and reverse primers diluted at concentrations ranging from 62.5 nM to 1000 nM in all possible combinations. (XLSX) [file pntd.0009877.s004.xlsx]

## Sheet: Sheet1
Primer Concentration (nM)	Cq +/- SD		fwd=forward primer
62.5fwd/62.5rev	24.95 +/- 1.33		rev=reverse primer
62.5fwd/62.5rev	23.33 +/- 1.33
62.5fwd/62.5rev	22.31 +/- 1.33
62.5fwd/125rev	21.96 +/- 0.80
62.5fwd/125rev	23.48 +/- 0.80
62.5fwd/125rev	22.25 +/- 0.80
62.5fwd/250rev	22.88 +/- 0.53
62.5fwd/250rev	21.99 +/- 0.53
62.5fwd/250rev	22.95 +/- 0.53
62.5fwd/500rev	19.90 +/- 0.73
62.5fwd/500rev	18.48 +/- 0.73
62.5fwd/500rev	19.47 +/- 0.73
62.5fwd/1000rev	23.30 +/- 0.58
62.5fwd/1000rev	22.22 +/- 0.58
62.5fwd/1000rev	22.37 +/- 0.58
125fwd/62.5rev	23.90 +/- 0.32
125fwd/62.5rev	23.47 +/- 0.32
125fwd/62.5rev	23.27 +/- 0.32
125fwd/125rev	21.84 +/- 0.35
125fwd/125rev	22.07 +/- 0.35
125fwd/125rev	22.52 +/- 0.35
125fwd/250rev	22.46 +/- 0.93
125fwd/250rev	22.23 +/- 0.93
125fwd/250rev	20.75 +/- 0.93
125fwd/500rev	20.86 +/- 1.06
125fwd/500rev	22.82 +/- 1.06
125fwd/500rev	21.13 +/- 1.06
125fwd/1000rev	22.90 +/- 0.48
125fwd/1000rev	21.97 +/- 0.48
125fwd/1000rev	22.19 +/- 0.48
250fwd/62.5rev	22.67 +/- 0.39
250fwd/62.5rev	22.81 +/- 0.39
250fwd/62.5rev	23.40 +/- 0.39
250fwd/125rev	22.92 +/- 0.15
250fwd/125rev	22.72 +/- 0.15
250fwd/125rev	22.63 +/- 0.15
250fwd/250rev	21.86 +/- 0.98
250fwd/250rev	23.78 +/- 0.98
250fwd/250rev	23.20 +/- 0.98
250fwd/500rev	22.55 +/- 0.79
250fwd/500rev	21.43 +/- 0.79
250fwd/500rev	22.95 +/- 0.79
250fwd/1000rev	23.29 +/- 0.63
250fwd/1000rev	22.85 +/- 0.63
250fwd/1000rev	22.05 +/- 0.63
500fwd/62.5rev	23.06 +/- 0.25
500fwd/62.5rev	23.28 +/- 0.25
500fwd/62.5rev	22.79 +/- 0.25
500fwd/125rev	20.61 +/- 1.54
500fwd/125rev	23.44 +/- 1.54
500fwd/125rev	23.08 +/- 1.54
500fwd/250rev	23.37 +/- 0.58
500fwd/250rev	22.27 +/- 0.58
500fwd/250rev	23.14 +/- 0.58
500fwd/500 rev	22.20 +/- 0.48
500fwd/500 rev	23.10 +/- 0.48
500fwd/500 rev	22.96 +/- 0.48
500 fwd/1000rev	22.93 +/- 0.13
500 fwd/1000rev	22.69 +/- 0.13
500 fwd/1000rev	22.91 +/- 0.13
1000fwd/62.5rev	22.89 +/- 0.15
1000fwd/62.5rev	22.98 +/- 0.15
1000fwd/62.5rev	23.18 +/- 0.15
1000fwd/125rev	23.97 +/- 0.23
1000fwd/125rev	23.52 +/- 0.23
1000fwd/125rev	23.66 +/- 0.23
1000fwd/250rev	23.15 +/- 0.37
1000fwd/250rev	23.12 +/- 0.37
1000fwd/250rev	23.78 +/- 0.37
1000fwd/500rev	23.43 +/- 0.93
1000fwd/500rev	23.50 +/- 0.93
1000fwd/500rev	21.85 +/- 0.93
1000fwd/1000rev	22.65 +/- 0.20
1000fwd/1000rev	22.43 +/- 0.20
1000fwd/1000rev	22.26 +/- 0.20
Negative Control	Undetermined
