# Supplementary material for: Development of a novel real-time polymerase chain reaction assay for the sensitive detection of Schistosoma japonicum in human stool
Source: PLoS Negl Trop Dis. 2021 Oct 25;15(10):e0009877. doi: 10.1371/journal.pntd.0009877 (PMC8568117; doi:10.1371/journal.pntd.0009877)
Supplement: S4 Table — (XLSX) [file pntd.0009877.s005.xlsx]

## Sheet: Sheet1
Mass of S. japonicum DNA	Cq Value +/- SD
200 pg	11.91 +/- 0.11
	11.70 +/- 0.11
	11.76 +/- 0.11
20 pg	14.84 +/- 0.08
	14.98 +/- 0.08
	14.96 +/- 0.08
2 pg	18.01 +/- 0.36
	17.99 +/- 0.36
	17.37 +/- 0.36
200 fg	21.68 +/- 0.21
	21.28 +/- 0.21
	21.59 +/- 0.21
20 fg	25.83 +/- 0.62
	24.58 +/- 0.62
	25.23 +/- 0.62
2 fg	28.73 +/- 0.18
	28.52 +/- 0.18
	28.88 +/- 0.18
200 ag	31.10 +/-1.47
	33.82 +/-1.47
	31.49 +/- 1.47
20 ag	Undetermined
	Undetermined
	Undetermined
2 ag	Undetermined
	Undetermined
	Undetermined
Negative Control	Undetermined
	Undetermined
	Undetermined
