# Supplementary material for: Development of a novel real-time polymerase chain reaction assay for the sensitive detection of Schistosoma japonicum in human stool
Source: PLoS Negl Trop Dis. 2021 Oct 25;15(10):e0009877. doi: 10.1371/journal.pntd.0009877 (PMC8568117; doi:10.1371/journal.pntd.0009877)
Supplement: S5 Table — (XLSX) [file pntd.0009877.s006.xlsx]

## Sheet: Sheet1
Mass of S. mekongi DNA	Cq +/- SD
2 ng	14.15+/-0.05
	14.06+/-0.05
	14.09+/-0.05
200 pg	17.70+/-0.07
	17.56+/-0.07
	17.59+/-0.07
20 pg	21.30+/-0.11
	21.20+/-0.11
	21.08+/-0.11
2 pg	24.67+/-0.01
	24.66+/-0.01
	24.65+/-0.01
200 fg	27.84+/-0.11
	27.74+/-0.11
	27.95+/-0.11
20 fg	31.58+/-0.37
	32.25+/-0.37
	31.63+/-0.37
2 fg	34.24+/-0.97
	35.94+/-0.97
	34.30+/-0.97
200 ag	Undetermined
	Undetermined
	Undetermined
20 ag	Undetermined
	Undetermined
	Undetermined
Positive Control (200 pg of S. japonicum gDNA)	12.67+/-0.56
	12.52+/-0.56
	11.63+/-0.56
Negative Control	Undetermined
