# Supplementary material for: Development of a novel real-time polymerase chain reaction assay for the sensitive detection of Schistosoma japonicum in human stool
Source: PLoS Negl Trop Dis. 2021 Oct 25;15(10):e0009877. doi: 10.1371/journal.pntd.0009877 (PMC8568117; doi:10.1371/journal.pntd.0009877)
Supplement: S6 Table — (XLSX) [file pntd.0009877.s007.xlsx]

## Sheet: Sheet1
Amount of plasmid DNA	Plasmid copies number	log of plasmid copies number	Cq +/- SD
200 pg	51500000	7.71181	9.91 +/- 0.08
200 pg	51500000	7.71181	9.92 +/- 0.08
200 pg	51500000	7.71181	9.84 +/- 0.08
200 pg	51500000	7.71181	9.77 +/- 0.08
200 pg	51500000	7.71181	9.81 +/- 0.08
200 pg	51500000	7.71181	9.82 +/- 0.08
200 pg	51500000	7.71181	9.75 +/- 0.08
200 pg	51500000	7.71181	9.69 +/- 0.08
200 pg	51500000	7.71181	9.67 +/- 0.08
200 pg	51500000	7.71181	9.74 +/- 0.08
200 pg	51500000	7.71181	9.86 +/- 0.08
20 pg	5150000	6.71181	14.65 +/- 0.05
20 pg	5150000	6.71181	14.57 +/- 0.05
20 pg	5150000	6.71181	14.50 +/- 0.05
20 pg	5150000	6.71181	14.48 +/- 0.05
20 pg	5150000	6.71181	14.52 +/- 0.05
20 pg	5150000	6.71181	14.52 +/- 0.05
20 pg	5150000	6.71181	14.46 +/- 0.05
20 pg	5150000	6.71181	14.49 +/- 0.05
20 pg	5150000	6.71181	14.46 +/- 0.05
20 pg	5150000	6.71181	14.53 +/- 0.05
20 pg	5150000	6.71181	14.52 +/- 0.05
2 pg	515000	5.71181	18.12 +/- 0.07
2 pg	515000	5.71181	18.12 +/- 0.07
2 pg	515000	5.71181	17.99 +/- 0.07
2 pg	515000	5.71181	17.95 +/- 0.07
2 pg	515000	5.71181	18.09 +/- 0.07
2 pg	515000	5.71181	17.99 +/- 0.07
2 pg	515000	5.71181	17.99 +/- 0.07
2 pg	515000	5.71181	17.97 +/- 0.07
2 pg	515000	5.71181	17.95 +/- 0.07
2 pg	515000	5.71181	17.93 +/- 0.07
2 pg	515000	5.71181	17.95 +/- 0.07
200 fg	51500	4.71181	21.71 +/- 0.03
200 fg	51500	4.71181	21.69 +/- 0.03
200 fg	51500	4.71181	21.64 +/- 0.03
200 fg	51500	4.71181	21.64 +/- 0.03
200 fg	51500	4.71181	21.70 +/- 0.03
200 fg	51500	4.71181	21.65 +/- 0.03
200 fg	51500	4.71181	21.63 +/- 0.03
200 fg	51500	4.71181	21.63 +/- 0.03
200 fg	51500	4.71181	21.63 +/- 0.03
200 fg	51500	4.71181	21.65 +/- 0.03
200 fg	51500	4.71181	21.62 +/- 0.03
20 fg	5150	3.71181	25.20 +/- 0.17
20 fg	5150	3.71181	25.45 +/- 0.17
20 fg	5150	3.71181	25.26 +/- 0.17
20 fg	5150	3.71181	25.17 +/- 0.17
20 fg	5150	3.71181	25.10 +/- 0.17
20 fg	5150	3.71181	24.95 +/- 0.17
20 fg	5150	3.71181	24.93 +/- 0.17
20 fg	5150	3.71181	24.92 +/- 0.17
20 fg	5150	3.71181	24.98 +/- 0.17
20 fg	5150	3.71181	24.93 +/- 0.17
20 fg	5150	3.71181	24.98 +/- 0.17
2 fg	515	2.71181	27.63 +/- 0.31
2 fg	515	2.71181	27.40 +/- 0.31
2 fg	515	2.71181	27.36 +/- 0.31
2 fg	515	2.71181	26.77 +/- 0.31
2 fg	515	2.71181	26.67 +/- 0.31
2 fg	515	2.71181	27.22 +/- 0.31
2 fg	515	2.71181	27.32 +/- 0.31
2 fg	515	2.71181	27.46 +/- 0.31
2 fg	515	2.71181	27.49 +/- 0.31
2 fg	515	2.71181	27.56 +/- 0.31
2 fg	515	2.71181	27.44 +/- 0.31
200 ag	51.5	1.71181	31.63 +/- 2.26
200 ag	51.5	1.71181	31.17 +/- 2.26
200 ag	51.5	1.71181	31.31 +/- 2.26
200 ag	51.5	1.71181	30.79 +/- 2.26
200 ag	51.5	1.71181	25.27 +/- 2.26
200 ag	51.5	1.71181	25.18 +/- 2.26
200 ag	51.5	1.71181	28.20 +/- 2.26
200 ag	51.5	1.71181	30.09 +/- 2.26
200 ag	51.5	1.71181	29.99 +/- 2.26
200 ag	51.5	1.71181	29.33 +/- 2.26
200 ag	51.5	1.71181	29.81 +/- 2.26
Negative Control	N/A	N/A	Undetermined
