# Supplementary material for: Development of a novel real-time polymerase chain reaction assay for the sensitive detection of Schistosoma japonicum in human stool
Source: PLoS Negl Trop Dis. 2021 Oct 25;15(10):e0009877. doi: 10.1371/journal.pntd.0009877 (PMC8568117; doi:10.1371/journal.pntd.0009877)
Supplement: S7 Table — (XLSX) [file pntd.0009877.s008.xlsx]

## Sheet: Sheet1
Assay Target	Cq +/- SD
	2 ng	200 pg
SjTR1	7.75 +/- 0.02	11.37 +/- 0.22
	7.79 +/- 0.02	11.23 +/- 0.22
	7.74 +/- 0.02	11.68 +/- 0.22
	7.77 +/- 0.02	11.09 +/- 0.22
	7.78 +/- 0.02	11.25 +/- 0.22
mitochondrial NADH dehydrogenase I gene [17]	24.36 +/- 0.12	26.83 +/- 0.35
	24.12 +/- 0.12	26.24 +/- 0.35
	24.17 +/- 0.12	26.33 +/- 0.35
	24.10 +/- 0.12	25.97 +/- 0.35
	24. 30 +/- 0.12	26.72 +/- 0.35
putative DNA photo-lyase [18]	28.49 +/- 0.12	31.20 +/- 0.25
	28.35 +/- 0.12	31.31 +/- 0.25
	28.27 +/- 0.12	31. 63 +/- 0.25
	28.43 +/- 0.12	30.99 +/- 0.25
	28.58 +/- 0.12	31.08 +/- 0.25
mitochondrial 16S rRNA gene [19]	21.99+/-0.02	30.73 +/-0.14
	21.95+/-0.02	30.72+/-0.14
	21.98+/-0.02	30.96+/-0.14
Negative Control	Undetermined
