# Supplementary material for: Development of a novel real-time polymerase chain reaction assay for the sensitive detection of Schistosoma japonicum in human stool
Source: PLoS Negl Trop Dis. 2021 Oct 25;15(10):e0009877. doi: 10.1371/journal.pntd.0009877 (PMC8568117; doi:10.1371/journal.pntd.0009877)
Supplement: S8 Table — (XLSX) [file pntd.0009877.s009.xlsx]

## Sheet: Sheet1
			1 egg = 20 EPG Cq +/- SD	3 eggs= 60 EPG Cq +/- SD	10 eggs= 200 EPG Cq +/- SD
SjTR1		sample a	16.88 +/- 0.07	15.99 +/- 0.02	13.65 +/- 0.04
		sample a	16.94 +/- 0.07	15.95 +/- 0.02	13.69 +/- 0.04
		sample a	17.02 +/- 0.07	15.95 +/- 0.02	13.60 +/- 0.04
		sample b	15.95 +/- 0.02	15.86 +/- 0.01	14.34 +/- 0.03
		sample b	15.94 +/- 0.02	15.86 +/- 0.01	14.28 +/- 0.03
		sample b	15.98 +/- 0.02	15.88 +/- 0.01	14.33 +/- 0.03
		sample c	17.19 +/- 0.05	14.91 +/- 0.02	14.18 +/- 0.04
		sample c	17.13 +/- 0.05	14.89 +/- 0.02	14.26 +/- 0.04
		sample c	17.08 +/- 0.05	14.92 +/- 0.02	14.21 +/- 0.04
mitochondrial NADH dehydrogenase I gene [17]		sample a	29.39 +/- 0.17	28.81 +/- 0.09	25.97 +/- 0.13
		sample a	29.19 +/- 0.17	28.80 +/- 0.09	25.83 +/- 0.13
		sample a	29.05 +/- 0.17	28.97 +/- 0.09	25.71 +/- 0.13
		sample b	29.08 +/- 0.18	29.31 +/- 0.09	26.71 +/- 0.01
		sample b	28.98 +/- 0.18	29.46 +/- 0.09	26.73 +/- 0.01
		sample b	29.33 +/- 0.18	29.29 +/- 0.09	26.72 +/- 0.01
		sample c	29.71 +/- 0.18	26.95 +/- 0.14	26.52 +/- 0.15
		sample c	30.00 +/- 0.18	26.97 +/- 0.14	26.27 +/- 0.15
		sample c	29.68 +/- 0.18	26.73 +/- 0.14	26.26 +/- 0.15
putative DNA photolyase [18]		sample a	34.62 +/- 0.82	33.85 +/- 0.19	31.31 +/- 0.15
		sample a	34.46 +/-0.82	33.51 +/- 0.19	31.59 +/- 0.15
		sample a	35.96+/- 0.82	33.53 +/- 0.19	31.51 +/- 0.15
		sample b	33.38 +/-0.35	33.68 +/- 0.20	31.98 +/- 0.17
		sample b	33.82 +/- 0.35	33.88 +/- 0.20	31.94 +/- 0.17
		sample b	34.08 +/- 0.35	33.48 +/- 0.20	32.25 +/- 0.17
		sample c	35.38 +/- 0.85	32.99 +/- 0.33	31.72 +/- 0.14
		sample c	35.32 +/- 0.85	32.83 +/- 0.33	31.95 +/- 0.14
		sample c	33.86 +/- 0.85	32.36 +/- 0.33	31.97 +/- 0.14
mitochondrial 16S rRNA gene [19]		sample a	28.68 +/- 0.10	28.08 +/- 0.14	25.32 +/- 0.06
		sample a	28.77 +/- 0.10	28.17 +/- 0.14	25.33 +/- 0.06
		sample a	28.57 +/- 0.10	28.36 +/- 0.14	25.43 +/- 0.06
		sample b	28.46 +/- 0.09	28.88 +/- 0.14	26.11 +/- 0.07
		sample b	28.44 +/- 0.09	28.95 +/- 0.14	25.97 +/- 0.07
		sample b	28.60 +/- 0.09	28.68 +/- 0.14	26.02 +/- 0.07
		sample c	29.05 +/- 0.07	26.57 +/- 0.08	26.19 +/- 0.15
		sample c	29.16 +/- 0.07	26.42 +/- 0.08	25.90 +/- 0.15
		sample c	29.17 +/- 0.07	26.56 +/- 0.08	25.99 +/- 0.15
Positive Controls		sample a (200 pg)	9. 39 +/- 0.06
		sample a (200 pg)	9.50 +/- 0.06
		sample a (200 pg)	9.42 +/- 0.06
		sample b (20 pg)	12.87 +/- 7.51
		sample b (20 pg)	25. 89 +/- 7.51
		sample b (20 pg)	12.91 +/- 7.51
		sample c (2 pg)	16.14 +/- 0.17
		sample c (2pg)	16.48 +/- 0.17
		sample c (2pg)	16.28 +/- 0.17
Negative Controls		All Samples	Undetermined
