# Supplementary material for: Development of a novel real-time polymerase chain reaction assay for the sensitive detection of Schistosoma japonicum in human stool
Source: PLoS Negl Trop Dis. 2021 Oct 25;15(10):e0009877. doi: 10.1371/journal.pntd.0009877 (PMC8568117; doi:10.1371/journal.pntd.0009877)
Supplement: S9 Table — (XLSX) [file pntd.0009877.s010.xlsx]

## Sheet: Sheet1
	SjTR1		mitochondrial NADH dehydrogenase I gene [17]*		putative DNA photo-lyase gene [18]*		mitochondrial 16S rRNA gene [19]*
	Cq +/- SD		Cq +/- SD		Cq +/- SD		Cq +/- SD
Sample 1	36.96 +/- 2.11		Undetermined		Undetermined		Undetermined
Sample 1	Undetermined		Undetermined		Undetermined		Undetermined
Sample 1	39.95 +/- 2.11		35.4455		Undetermined		Undetermined
Sample 2	31.50 +/- 0.28		Undetermined		Undetermined		Undetermined
Sample 2	31.95 +/- 0.28		Undetermined		Undetermined		Undetermined
Sample 2	31.42 +/- 0.28		36.5782		Undetermined		Undetermined
Sample 3	Undetermined		Undetermined		Undetermined		Undetermined
Sample 3	Undetermined		Undetermined		Undetermined		Undetermined
Sample 3	Undetermined		Undetermined		Undetermined		Undetermined
Sample 4	30.25 +/- 0.17		39.31 +/- 2.32		Undetermined		Undetermined
Sample 4	29.93 +/- 0.17		35.02 +/- 2.32		Undetermined		Undetermined
Sample 4	29.98 +/- 0.17		38.67 +/- 2.32		Undetermined		Undetermined
Sample 5	Undetermined		Undetermined		Undetermined		Undetermined
Sample 5	Undetermined		Undetermined		Undetermined		Undetermined
Sample 5	Undetermined		Undetermined		Undetermined		Undetermined
Sample 6	Undetermined		Undetermined		Undetermined		Undetermined
Sample 6	Undetermined		Undetermined		Undetermined		Undetermined
Sample 6	Undetermined		Undetermined		Undetermined		Undetermined
Sample 7	30.55 +/- 0.32		36.27 +/- 0.42		Undetermined		Undetermined
Sample 7	31.20 +/- 0.32		Undetermined		Undetermined		Undetermined
Sample 7	30.95 +/- 0.32		36.86 +/- 0.42		Undetermined		Undetermined
Sample 8	Undetermined		Undetermined		Undetermined		Undetermined
Sample 8	Undetermined		Undetermined		Undetermined		Undetermined
Sample 8	Undetermined		Undetermined		Undetermined		Undetermined
Sample 9	Undetermined		Undetermined		Undetermined		Undetermined
Sample 9	Undetermined		Undetermined		Undetermined		Undetermined
Sample 9	Undetermined		Undetermined		Undetermined		Undetermined
Sample 10	33.35 +/- 0.24		Undetermined		Undetermined		Undetermined
Sample 10	33.72 +/- 0.24		Undetermined		Undetermined		Undetermined
Sample 10	33.26 +/- 0.24		Undetermined		Undetermined		Undetermined
Sample 11	31.49 +/- 0.40		33.42 +/- 1.43		Undetermined		Undetermined
Sample 11	32.04 +/- 0.40		36.20 +/- 1.43		Undetermined		Undetermined
Sample 11	32.27 +/- 0.40		35.38 +/- 1.43		Undetermined		Undetermined
Sample 12	30.45 +/- 0.22		33.58 +/- 0.41		Undetermined		Undetermined
Sample 12	30.49 +/- 0.22		34.40 +/- 0.41		Undetermined		Undetermined
Sample 12	30.08 +/- 0.22		33.93 +/- 0.41		Undetermined		Undetermined
Sample 13	Undetermined		Undetermined		Undetermined		Undetermined
Sample 13	Undetermined		Undetermined		Undetermined		Undetermined
Sample 13	Undetermined		Undetermined		Undetermined		Undetermined
Sample 14	32.87 +/- 0.32		Undetermined		Undetermined		Undetermined
Sample 14	33.45 +/- 0.32		Undetermined		Undetermined		Undetermined
Sample 14	32.91 +/- 0.32		Undetermined		Undetermined		Undetermined
Sample 15	30.99 +/- 0.25		35.85		Undetermined		Undetermined
Sample 15	31.34 +/- 0.25		Undetermined		Undetermined		Undetermined
Sample 15	30.85 +/- 0.25		Undetermined		Undetermined		Undetermined
Sample 16	Undetermined		Undetermined		Undetermined		Undetermined
Sample 16	Undetermined		Undetermined		Undetermined		Undetermined
Sample 16	Undetermined		Undetermined		Undetermined		Undetermined
Sample 17	Undetermined		Undetermined		Undetermined		Undetermined
Sample 17	Undetermined		Undetermined		Undetermined		Undetermined
Sample 17	Undetermined		Undetermined		Undetermined		Undetermined
Sample 18	Undetermined		Undetermined		Undetermined		Undetermined
Sample 18	Undetermined		Undetermined		Undetermined		Undetermined
Sample 18	Undetermined		Undetermined		Undetermined		Undetermined
Sample 19	Undetermined		Undetermined		Undetermined		Undetermined
Sample 19	Undetermined		Undetermined		Undetermined		Undetermined
Sample 19	Undetermined		Undetermined		Undetermined		Undetermined
Sample 20	33.31 +/- 0.30		Undetermined		Undetermined		Undetermined
Sample 20	33.34 +/- 0.30		Undetermined		Undetermined		Undetermined
Sample 20	32.81 +/- 0.30		37.16		Undetermined		Undetermined
Positive Control (SjTR1)	9.61 +/- 0.07
Positive Control (SjTR1)	9.75 +/- 0.07
Positive Control (SjTR1)	9.66 +/- 0.07
Positive Control [17]	20.53 +/- 0.22
Positive Control [17]	20.82 +/- 0.22
Positive Control [17]	20.95 +/- 0.22
Positive Control [18]	30.73 +/- 0.25
Positive Control [18]	30.46 +/- 0.25
Positive Control [18]	30.97 +/- 0.25
Positive Control [19]	24. 33 +/- 0.37
Positive Control [19]	23.59 +/- 0.37
Positive Control [19]	23.97 +/- 0.37
Negative Controls	Undetermined
