# Supplementary material for: Development of a novel real-time polymerase chain reaction assay for the sensitive detection of Schistosoma japonicum in human stool
Source: PLoS Negl Trop Dis. 2021 Oct 25;15(10):e0009877. doi: 10.1371/journal.pntd.0009877 (PMC8568117; doi:10.1371/journal.pntd.0009877)
Supplement: S10 Table — (XLSX) [file pntd.0009877.s011.xlsx]

## Sheet: Experimental Data
IDN	Kato-Katz Data	Stool collected	Village	Municipality	Province	Country	SjTR1				Result	mitochondrial NADH dehydrogenase I gene [17]				Result	Difference in mean Cq Value between SjTR1 and mitochondrial NADH dehydrogenase I gene [17] assays
	Sj_EPG						Cq of Replicate 1	Cq of Replicate 2	Mean Cq	SD		Cq of Replicate 1	Cq of Replicate 2	Mean Cq	SD
A002H02	0	2011-08-09	Capacujan	Palapag	Northern Samar	Philippines	Undetermined	Undetermined	N/A	N/A	Negative	Undetermined	Undetermined	N/A	N/A	Negative	N/A
A010H01	0	2011-08-25	Capacujan	Palapag	Northern Samar	Philippines	Undetermined	Undetermined	N/A	N/A	Negative	Undetermined	Undetermined	N/A	N/A	Negative	N/A
A010H03	0	2011-08-25	Capacujan	Palapag	Northern Samar	Philippines	Undetermined	Undetermined	N/A	N/A	Negative	Undetermined	Undetermined	N/A	N/A	Negative	N/A
A015H02	0	2011-08-23	Capacujan	Palapag	Northern Samar	Philippines	Undetermined	Undetermined	N/A	N/A	Negative	Undetermined	Undetermined	N/A	N/A	Negative	N/A
A015H03	0	2011-08-23	Capacujan	Palapag	Northern Samar	Philippines	Undetermined	Undetermined	N/A	N/A	Negative	Undetermined	Undetermined	N/A	N/A	Negative	N/A
A021H04	0	2011-08-10	Capacujan	Palapag	Northern Samar	Philippines	Undetermined	Undetermined	N/A	N/A	Negative	Undetermined	Undetermined	N/A	N/A	Negative	N/A
A031H05	0	2011-08-23	Capacujan	Palapag	Northern Samar	Philippines	Undetermined	Undetermined	N/A	N/A	Negative	Undetermined	Undetermined	N/A	N/A	Negative	N/A
A032H02	10	2011-08-09	Capacujan	Palapag	Northern Samar	Philippines	19.437	19.339	19.3885	0.0692328	Positive	28.424	26.568	27.4959	1.31285	Positive	8.1075
A041H03	13.3333	2011-08-10	Capacujan	Palapag	Northern Samar	Philippines	31.074	31.363	31.2183	0.204014	Positive	Undetermined	Undetermined	N/A	N/A	Negative	N/A
A043H04	63.3333	2011-08-25	Capacujan	Palapag	Northern Samar	Philippines	15.894	16.315	16.1047	0.298063	Positive	28.265	27.979	28.122	0.201566	Positive	12.0173
A048H02	26.6667	2011-08-24	Capacujan	Palapag	Northern Samar	Philippines	15.478	15.233	15.3552	0.173046	Positive	24.713	24.422	24.5675	0.205727	Positive	9.21235
A052H01	0	2011-08-10	Capacujan	Palapag	Northern Samar	Philippines	27.18	27.876	27.5279	0.492536	Positive	Undetermined	Undetermined	N/A	N/A	Negative	N/A
A052H03	0	2011-08-10	Capacujan	Palapag	Northern Samar	Philippines	33.416	34.35	33.8832	0.660496	Positive	Undetermined	Undetermined	N/A	N/A	Negative	N/A
A052H07	20	2011-08-10	Capacujan	Palapag	Northern Samar	Philippines	15.541	15.861	15.7009	0.226126	Positive	27.336	26.335	26.8355	0.708404	Positive	11.1346
A056H01	0	2011-08-11	Capacujan	Palapag	Northern Samar	Philippines	Undetermined	Undetermined	N/A	N/A	Negative	Undetermined	Undetermined	N/A	N/A	Negative	N/A
A057H01	0	2011-08-19	Capacujan	Palapag	Northern Samar	Philippines	19.072	19.81	19.441	0.52247	Positive	35.579	33.826	34.7021	1.2394	Positive	15.2611
A059H02	0	2011-08-11	Capacujan	Palapag	Northern Samar	Philippines	Undetermined	Undetermined	N/A	N/A	Negative	Undetermined	Undetermined	N/A	N/A	Negative	N/A
A061H06	140	2011-08-13	Capacujan	Palapag	Northern Samar	Philippines	13.691	14.131	13.9108	0.311562	Positive	23.944	23.378	23.6606	0.400368	Positive	9.74977
A062H01	110	2011-08-13	Capacujan	Palapag	Northern Samar	Philippines	21.272	18.938	20.105	1.65	Positive	26.266	25.929	26.0976	0.238275	Positive	5.99257
A064H03	0	2011-08-13	Capacujan	Palapag	Northern Samar	Philippines	Undetermined	Undetermined	N/A	N/A	Negative	Undetermined	Undetermined	N/A	N/A	Negative	N/A
A064H07	10	2011-08-13	Capacujan	Palapag	Northern Samar	Philippines	14.927	15.792	15.3596	0.611269	Positive	24.184	24.048	24.1159	0.09678	Positive	8.7563
A065H01 *	35	2011-08-25	Capacujan	Palapag	Northern Samar	Philippines	Undetermined	Undetermined	N/A	N/A	Negative	Undetermined	Undetermined	N/A	N/A	Negative	N/A
A069H03	0	2011-08-24	Capacujan	Palapag	Northern Samar	Philippines	Undetermined	Undetermined	N/A	N/A	Negative	Undetermined	Undetermined	N/A	N/A	Negative	N/A
A073H01	0	2011-08-13	Capacujan	Palapag	Northern Samar	Philippines	Undetermined	Undetermined	N/A	N/A	Negative	Undetermined	Undetermined	N/A	N/A	Negative	N/A
A073H04	0	2011-08-13	Capacujan	Palapag	Northern Samar	Philippines	Undetermined	Undetermined	N/A	N/A	Negative	Undetermined	Undetermined	N/A	N/A	Negative	N/A
A075H04	0	2011-08-24	Capacujan	Palapag	Northern Samar	Philippines	31.704	29.904	30.804	1.27306	Positive	Undetermined	Undetermined	N/A	N/A	Negative	N/A
A076H03	3.33333	2011-08-13	Capacujan	Palapag	Northern Samar	Philippines	21.089	20.815	20.9518	0.193304	Positive	29.958	29.02	29.4893	0.663132	Positive	8.53748
A089H02	0	2011-08-13	Capacujan	Palapag	Northern Samar	Philippines	19.293	19.802	19.5477	0.359674	Positive	28.826	29.199	29.0121	0.263756	Positive	9.46443
A090H04	0	2011-08-09	Capacujan	Palapag	Northern Samar	Philippines	Undetermined	Undetermined	N/A	N/A	Negative	Undetermined	Undetermined	N/A	N/A	Negative	N/A
A090H06	0	2011-08-09	Capacujan	Palapag	Northern Samar	Philippines	26.747	26.693	26.7203	0.0382033	Positive	29.807	29.499	29.6526	0.217703	Positive	2.93227
A093H02	20	2011-08-22	Capacujan	Palapag	Northern Samar	Philippines	19.094	17.566	18.3304	1.08058	Positive	27.184	26.975	27.0797	0.147684	Positive	8.74936
A109H04	13.3333	2011-08-10	Capacujan	Palapag	Northern Samar	Philippines	15.652	15.796	15.7242	0.101827	Positive	25.607	25.585	25.5957	0.015657	Positive	9.87145
A111H02	0	2011-08-10	Capacujan	Palapag	Northern Samar	Philippines	Undetermined	Undetermined	N/A	N/A	Negative	Undetermined	Undetermined	N/A	N/A	Negative	N/A
A114H01	0	2011-08-09	Capacujan	Palapag	Northern Samar	Philippines	22.594	22.429	22.5118	0.116452	Positive	35.7231	36.3381	36.3381	0.869644	Positive	N/A
A133H01	0	2011-08-09	Capacujan	Palapag	Northern Samar	Philippines	21.269	21.082	21.1751	0.132298	Positive	29.16	29.644	29.4023	0.342156	Positive	8.22719
A133H07	0	2011-08-23	Capacujan	Palapag	Northern Samar	Philippines	Undetermined	Undetermined	N/A	N/A	Negative	Undetermined	Undetermined	N/A	N/A	Negative	N/A
A138H02	13.3333	2011-08-13	Capacujan	Palapag	Northern Samar	Philippines	16.349	16.938	16.6437	0.416849	Positive	26.323	26.516	26.4192	0.13636	Positive	9.7755
A141H02	3.33333	2011-08-26	Capacujan	Palapag	Northern Samar	Philippines	15.802	15.991	15.8966	0.133415	Positive	25.697	25.681	25.6892	0.011526	Positive	9.79256
A143H02	0	2011-08-09	Capacujan	Palapag	Northern Samar	Philippines	Undetermined	Undetermined	N/A	N/A	Negative	Undetermined	Undetermined	N/A	N/A	Negative	N/A
A166H05	33.3333	2011-08-24	Capacujan	Palapag	Northern Samar	Philippines	13.968	14.375	14.1715	0.287744	Positive	25.969	25.461	25.715	0.359117	Positive	11.5435
A167H04	180	2011-08-25	Capacujan	Palapag	Northern Samar	Philippines	11.734	12.277	12.0055	0.384458	Positive	22.217	22.245	22.231	0.0193215	Positive	10.2256
A168H04	16.6667	2011-08-25	Capacujan	Palapag	Northern Samar	Philippines	11.336	11.553	11.4446	0.153224	Positive	21.212	21.362	21.2872	0.105762	Positive	9.84257
A171H01	3.33333	2011-08-19	Capacujan	Palapag	Northern Samar	Philippines	17.41	16.48	16.9453	0.657271	Positive	28.343	28.496	28.4194	0.107777	Positive	11.4741
A171H07	6.66667	2011-08-19	Capacujan	Palapag	Northern Samar	Philippines	12.684	12.519	12.6016	0.116992	Positive	22.128	21.433	21.7804	0.49155	Positive	9.17878
A172H02	13.3333	2011-08-09	Capacujan	Palapag	Northern Samar	Philippines	14.799	15.834	15.3166	0.731442	Positive	24.721	24.175	24.4484	0.386164	Positive	9.13178
A172H07	0	2011-08-25	Capacujan	Palapag	Northern Samar	Philippines	31.079	34.112	32.5954	2.14417	Positive	Undetermined	Undetermined	N/A	N/A	Negative	N/A
A175H01	6.66667	2011-08-25	Capacujan	Palapag	Northern Samar	Philippines	25.542	26.094	25.8177	0.390382	Positive	32.849	32.605	32.7268	0.172291	Positive	6.90906
A197H03	0	2011-08-12	Capacujan	Palapag	Northern Samar	Philippines	Undetermined	Undetermined	N/A	N/A	Negative	Undetermined	Undetermined	N/A	N/A	Negative	N/A
A207H01	0	2011-08-08	Capacujan	Palapag	Northern Samar	Philippines	Undetermined	Undetermined	N/A	N/A	Negative	Undetermined	Undetermined	N/A	N/A	Negative	N/A
A208H02	3.33333	2011-08-09	Capacujan	Palapag	Northern Samar	Philippines	25.758	25.097	25.4275	0.468008	Positive	Undetermined	Undetermined	N/A	N/A	Negative	N/A
A215H02	0	2011-08-22	Capacujan	Palapag	Northern Samar	Philippines	Undetermined	Undetermined	N/A	N/A	Negative	Undetermined	Undetermined	N/A	N/A	Negative	N/A
A226H04	6.66667	2011-08-13	Capacujan	Palapag	Northern Samar	Philippines	20.871	20.211	20.5409	0.466473	Positive	28.494	28.959	28.7262	0.328689	Positive	8.18529
A229H01	36.6667	2011-08-10	Capacujan	Palapag	Northern Samar	Philippines	19.359	17.971	18.6648	0.981597	Positive	29.95	30.283	30.1167	0.235708	Positive	11.4519
A229H04	0	2011-08-10	Capacujan	Palapag	Northern Samar	Philippines	Undetermined	Undetermined	N/A	N/A	Negative	Undetermined	Undetermined	N/A	N/A	Negative	N/A
A233H01	0	2011-08-09	Capacujan	Palapag	Northern Samar	Philippines	17.921	18.983	18.452	0.751582	Positive	31.244	31.001	31.1222	0.171811	Positive	12.6701
A233H02	0	2011-08-08	Capacujan	Palapag	Northern Samar	Philippines	31.369	30.298	30.8335	0.757839	Positive	Undetermined	Undetermined	N/A	N/A	Negative	N/A
A233H03	13.3333	2011-08-08	Capacujan	Palapag	Northern Samar	Philippines	26.309	24.811	25.5596	1.05919	Positive	31.735	33.109	32.4222	0.971638	Positive	6.86263
A234H03	0	2011-08-24	Capacujan	Palapag	Northern Samar	Philippines	15.617	15.244	15.4306	0.263584	Positive	29.846	29.559	29.7026	0.203183	Positive	14.2719
A240H02	0	2011-08-09	Capacujan	Palapag	Northern Samar	Philippines	22.647	23.083	22.8646	0.308505	Positive	35.9945	36.8694	36.4319	0.618643	Positive	N/A
A248H01	26.6667	2011-08-10	Capacujan	Palapag	Northern Samar	Philippines	17.84	17.543	17.6914	0.210255	Positive	31.569	30.546	31.0575	0.723024	Positive	13.366
A251H02	6.66667	2011-08-08	Capacujan	Palapag	Northern Samar	Philippines	25.228	23.928	24.578	0.919215	Positive	31.131	31.584	31.358	0.320316	Positive	6.77999
A254H03	0	2011-08-23	Capacujan	Palapag	Northern Samar	Philippines	19.433	19.175	19.3041	0.182205	Positive	28.509	28.105	28.3068	0.286042	Positive	9.00269
A254H07	0	2011-08-10	Capacujan	Palapag	Northern Samar	Philippines	Undetermined	Undetermined	N/A	N/A	Negative	Undetermined	Undetermined	N/A	N/A	Negative	N/A
A259H02	0	2011-08-10	Capacujan	Palapag	Northern Samar	Philippines	25.79	25.367	25.5786	0.298567	Positive	31.061	31.503	31.2819	0.312411	Positive	5.70329
A260H02	0	2011-08-23	Capacujan	Palapag	Northern Samar	Philippines	Undetermined	Undetermined	N/A	N/A	Negative	Undetermined	Undetermined	N/A	N/A	Negative	N/A
A264H08	0	2011-08-10	Capacujan	Palapag	Northern Samar	Philippines	Undetermined	Undetermined	N/A	N/A	Negative	Undetermined	Undetermined	N/A	N/A	Negative	N/A
A265H01	6.66667	2011-08-08	Capacujan	Palapag	Northern Samar	Philippines	15.595	16.14	15.8678	0.385404	Positive	26.523	26.973	26.7481	0.318226	Positive	10.8803
A267H01	0	2011-08-10	Capacujan	Palapag	Northern Samar	Philippines	19.365	18.892	19.1285	0.334812	Positive	31.206	31.346	31.2759	0.0986951	Positive	12.1475
A267H02	20	2011-08-10	Capacujan	Palapag	Northern Samar	Philippines	15.412	13.788	14.5999	1.14802	Positive	22.167	22.39	22.2786	0.157827	Positive	7.67862
A270H01	6.66667	2011-08-09	Capacujan	Palapag	Northern Samar	Philippines	22.731	22.583	22.6571	0.10449	Positive	35.8992	36.169	36.0341	0.190784	Positive	N/A
A270H07	0	2011-08-09	Capacujan	Palapag	Northern Samar	Philippines	Undetermined	Undetermined	N/A	N/A	Negative	Undetermined	Undetermined	N/A	N/A	Negative	N/A
A293H01	0	2011-08-09	Capacujan	Palapag	Northern Samar	Philippines	Undetermined	Undetermined	N/A	N/A	Negative	Undetermined	Undetermined	N/A	N/A	Negative	N/A
A293H02	0	2011-08-09	Capacujan	Palapag	Northern Samar	Philippines	Undetermined	Undetermined	N/A	N/A	Negative	Undetermined	Undetermined	N/A	N/A	Negative	N/A
A293H03	0	2011-08-09	Capacujan	Palapag	Northern Samar	Philippines	Undetermined	Undetermined	N/A	N/A	Negative	Undetermined	Undetermined	N/A	N/A	Negative	N/A
A299H01*	113.333	2011-08-10	Capacujan	Palapag	Northern Samar	Philippines	Undetermined	Undetermined	N/A	N/A	Negative	Undetermined	Undetermined	N/A	N/A	Negative	N/A
A301H04	46.6667	2011-08-11	Capacujan	Palapag	Northern Samar	Philippines	14.787	14.621	14.7039	0.117406	Positive	24.271	23.901	24.0855	0.261621	Positive	9.38164
A303H02	0	2011-08-09	Capacujan	Palapag	Northern Samar	Philippines	Undetermined	Undetermined	N/A	N/A	Negative	Undetermined	Undetermined	N/A	N/A	Negative	N/A
A303H05	0	2011-08-09	Capacujan	Palapag	Northern Samar	Philippines	21.937	21.458	21.6975	0.338502	Positive	31.948	32.425	32.1866	0.336885	Positive	10.4891
A339H02	0	2011-08-10	Capacujan	Palapag	Northern Samar	Philippines	14.756	14.926	14.8408	0.120023	Positive	25.132	24.705	24.9187	0.301691	Positive	10.0779
A343H01	20	2011-08-11	Capacujan	Palapag	Northern Samar	Philippines	15.641	15.641	15.6411	4.0461e-06	Positive	38.848	38.983	38.9159	0.0954259	Positive	23.2748
A343H02	1220	2011-08-11	Capacujan	Palapag	Northern Samar	Philippines	13.192	12.029	12.6104	0.82192	Positive	21.75	21.791	21.7706	0.028525	Positive	9.16024
A344H05	13.3333	2011-08-11	Capacujan	Palapag	Northern Samar	Philippines	23.9445	23.9711	23.9578	0.0187766	Positive	34.27	31.82	33.045	1.73196	Positive	9.08715
A345H01	0	2011-08-09	Capacujan	Palapag	Northern Samar	Philippines	Undetermined	Undetermined	N/A	N/A	Negative	Undetermined	Undetermined	N/A	N/A	Negative	N/A
B002H02	0	2011-08-08	Napo	Palapag	Northern Samar	Philippines	15.924	15.698	15.811	0.160074	Positive	29.942	30.327	30.1346	0.272374	Positive	14.3236
B005H05	0	2011-08-06	Napo	Palapag	Northern Samar	Philippines	16.125	14.922	15.5238	0.85067	Positive	24.918	25.311	25.114	0.277935	Positive	9.59026
B006H01	80	2011-08-06	Napo	Palapag	Northern Samar	Philippines	16.497	16.681	16.5887	0.130019	Positive	28.576	28.756	28.6661	0.127828	Positive	12.0775
B009H01	0	2011-08-06	Napo	Palapag	Northern Samar	Philippines	Undetermined	Undetermined	N/A	N/A	Negative	Undetermined	Undetermined	N/A	N/A	Negative	N/A
B017H03	0	2011-08-06	Napo	Palapag	Northern Samar	Philippines	Undetermined	Undetermined	N/A	N/A	Negative	Undetermined	Undetermined	N/A	N/A	Negative	N/A
B018H03	0	2011-08-06	Napo	Palapag	Northern Samar	Philippines	Undetermined	Undetermined	N/A	N/A	Negative	Undetermined	Undetermined	N/A	N/A	Negative	N/A
B022H07	0	2011-08-05	Napo	Palapag	Northern Samar	Philippines	Undetermined	Undetermined	N/A	N/A	Negative	Undetermined	Undetermined	N/A	N/A	Negative	N/A
B024H03	0	2011-08-06	Napo	Palapag	Northern Samar	Philippines	Undetermined	Undetermined	N/A	N/A	Negative	Undetermined	Undetermined	N/A	N/A	Negative	N/A
B024H04	0	2011-08-06	Napo	Palapag	Northern Samar	Philippines	19.962	19.492	19.727	0.33193	Positive	27.703	27.586	27.6447	0.0830623	Positive	7.91761
B031H02	0	2011-08-06	Napo	Palapag	Northern Samar	Philippines	Undetermined	Undetermined	N/A	N/A	Negative	Undetermined	Undetermined	N/A	N/A	Negative	N/A
B033H04	0	2011-08-08	Napo	Palapag	Northern Samar	Philippines	18.051	18	18.0254	0.0355396	Positive	28.873	29.12	28.9963	0.174758	Positive	10.971
B070H01	0	2011-08-08	Napo	Palapag	Northern Samar	Philippines	Undetermined	Undetermined	N/A	N/A	Negative	Undetermined	Undetermined	N/A	N/A	Negative	N/A
B074H02	10	2011-08-08	Napo	Palapag	Northern Samar	Philippines	20.693	20.816	20.7548	0.0870653	Positive	29.377	29.3271	29.3271	0.0708944	Positive	8.57238
B075H01	0	2011-08-05	Napo	Palapag	Northern Samar	Philippines	Undetermined	Undetermined	N/A	N/A	Negative	Undetermined	Undetermined	N/A	N/A	Negative	N/A
B075H02	0	2011-08-05	Napo	Palapag	Northern Samar	Philippines	Undetermined	Undetermined	N/A	N/A	Negative	Undetermined	Undetermined	N/A	N/A	Negative	N/A
B082H06	0	2011-08-12	Napo	Palapag	Northern Samar	Philippines	20.333	20.354	20.3434	0.0144203	Positive	32.029	32.102	32.0654	0.0521245	Positive	11.722
E120H01	10	2011-08-19	Magsaysay	Palapag	Northern Samar	Philippines	17.669	17.748	17.7088	0.0558092	Positive	28.884	28.625	28.7549	0.183229	Positive	11.0461
																	Average: 10.053
*A065H01 and A299H01 were not determined by the DNA photolyase gene or the mitochondrial 16S rRNA gene assays [18-19]

## Sheet: IAC Control Data  
ID	Cq of Replicate 1	Cq of Replicate 2	Mean Cq	SD
A002H02	19.913	19.739	19.8257	0.601811
A010H01	20.124	19.188	19.6557	0.481599
A010H03	19.535	21.88	20.7076	1.2254
A015H02	19.437	19.589	19.513	0.380716
A015H03	23.201	19.295	21.2478	1.60742
A021H04	19.235	18.788	19.0112	0.0258865
A031H05	18.812	21.408	20.1101	0.802917
A032H02	19.619	19.628	19.6236	0.458903
A041H03	21.084	20.977	21.0306	1.4538
A043H04	19.526	19.395	19.4603	0.343449
A048H02	20.53	20.611	20.5708	1.12872
A052H01	17.511	17.322	17.4165	1.1017
A052H03	20.356	18.785	19.5708	0.421585
A052H07	18.513	18.217	18.365	0.431014
A056H01	18.007	18.007	18.5983	0.266047
A057H01	21.639	21.639	21.2539	1.61175
A059H02	21.622	19.46	20.5411	1.10767
A061H06	18.542	19.458	18.9999	0.0179082
A062H01	18.301	18.834	18.5675	0.287833
A064H03	17.858	17.723	17.7905	0.837289
A064H07	19.269	18.24	18.7543	0.155732
A065H01	17.656	17.852	17.7536	0.863324
A069H03	18.39	18.592	18.4911	0.341879
A073H01	18.304	18.229	18.2665	0.500673
A073H04	18.794	18.333	18.5636	0.290583
A075H04	17.996	18.498	18.247	0.514445
A076H03	20.073	19.86	19.9663	0.701235
A089H02	18.188	18.061	18.1247	0.600964
A090H04	18.702	18.255	18.4788	0.350562
A090H06	18.247	18.491	18.3687	0.428433
A093H02	17.832	18.26	18.0464	0.656305
A109H04	18.326	18.293	18.3093	0.470391
A111H02	19.392	18.892	19.1419	0.118331
A114H01	17.721	17.834	17.7774	0.846543
A133H01	19.684	19.704	19.694	0.508729
A133H07	20.644	20.652	20.6479	1.18319
A138H02	18.27	17.803	18.0365	0.663338
A141H02	17.681	18.029	17.8551	0.791608
A143H02	18.099	18.308	18.2034	0.545316
A166H05	18.978	18.633	18.8053	0.11971
A167H04	19.462	19.462	19.1363	0.114393
A168H04	18.112	18.227	18.1694	0.569337
A171H01	17.622	17.887	17.7544	0.862809
A171H07	18.581	18.409	18.4949	0.339161
A172H02	17.2304	17.2469	17.2386	1.22749
A172H07	17.0136	17.0796	17.0466	1.36329
A175H01	17.2414	17.2275	17.2344	1.23047
A197H03	17.2087	18.9578	18.9578	0.0118845
A207H01	16.8801	16.8638	16.872	1.48677
A208H02	17.8332	17.8713	17.8522	0.793608
A215H02	17.4705	17.3314	17.401	1.1127
A226H04	17.239	18.757	17.9977	0.690747
A229H01	17.6633	17.5066	17.5849	0.982612
A229H04	17.1508	17.2042	17.1775	1.27073
A233H01	22.4934	22.539	22.5162	2.50431
A233H02	17.873	18.745	18.309	0.470623
A233H03	17.5066	17.5753	17.541	1.01371
A234H03	18.8984	18.8193	18.8588	0.0818348
A240H02	21.517	18.385	19.9508	0.690324
A248H01	17.327	17.819	17.573	0.99107
A251H02	17.2351	17.2202	17.2277	1.23523
A254H03	19.339	17.93	18.6346	0.240392
A254H07	17.987	17.332	17.6594	0.929946
A259H02	17.25	17.204	17.2269	1.23577
A260H02	17.1451	17.1526	17.1488	1.29098
A264H08	19.298	18.285	18.7912	0.129653
A265H01	17.734	17.37	17.5522	1.0058
A267H01	17.202	17.558	17.3799	1.12759
A267H02	17.1974	17.2838	17.2406	1.22613
A270H01	22.845	22.687	22.7658	2.68083
A270H07	17.98	17.362	17.6709	0.921805
A293H01	18.181	18.424	18.3026	0.475128
A293H02	16.3667	16.3684	16.3676	1.84343
A293H03	18.165	17.432	17.7988	0.831401
A299H01	17.688	17.394	17.5411	1.01361
A301H04	17.243	17.12	17.1812	1.26807
A303H02	17.4238	17.5641	17.494	1.04693
A303H05	18.134	21.221	19.6775	0.497034
A339H02	17.252	16.923	17.0877	1.33421
A343H01	22.3407	22.642	22.4914	2.48676
A343H02	16.8987	16.8847	16.8917	1.4728
A344H05	23.3224	22.9731	23.1477	2.95087
A345H01	18.837	18.317	18.5771	0.281079
B002H02	18.325	18.452	18.3884	0.414501
B005H05	17.2251	17.2747	17.2499	1.21953
B006H01	17.3261	17.1414	17.2337	1.23095
B009H01	19.7	18.316	19.0083	0.0238748
B017H03	17.691	17.587	17.6392	0.944281
B018H03	21.909	21.967	21.9383	2.0957
B022H07	21.9724	22.3912	22.1815	2.26764
B024H03	21.659	21.9426	21.801	1.99859
B024H04	21.6225	21.8664	21.7445	1.95864
B031H02	21.9204	21.5185	21.7195	1.94096
B033H04	21.8691	21.8845	21.877	2.05233
B070H01	21.0865	21.1469	21.117	1.51493
B074H02	21.2	21.3176	21.259	1.61534
B075H01	20.8406	20.7472	20.794	1.28653
B075H02	22.2263	22.2829	22.2546	2.31934
B082H06	21.2408	21.3328	21.287	1.63513
E120H01	21.0835	21.0158	21.0495	1.4672
Negative Control		Undetermined
